# Supplementary material for: Genome-Wide Analysis of OPR Family Genes in Cotton Identified a Role for GhOPR9 in Verticillium dahliae Resistance
Source: Genes (Basel). 2020 Sep 27;11(10):1134. doi: 10.3390/genes11101134 (PMC7600627; doi:10.3390/genes11101134)
Supplement: Supplementary file 1 [file genes-11-01134-s001.zip]

Archive with 9 entries (9 files):
- Figure S1 Chromosomal localization of GhOPR and GbOPR genes.tif
- Figure S2 GhOPR9 silencing by virus induced gene silencingpositively regulates cotton resistance against V. dahliae (VIGS) in susceptible G. hirsutum cv. Jimian No.11.tif
- Figure S3 The expression level of GhOPR8 in the TRV00 and TRVGhOPR9 plants Zhongzhimian No.2.tif
- Table S1 Primers used in this research work.xlsx
- Table S2 Details of the cotton OPR proteins physiochemical properties and gene annotation.xlsx
- Table S3 The named of different species OPR proteins.xlsx
- Table S4  The amino acids sequences of 15 conserved motifs.xlsx
- Table S5 Information of the homologous genes and the gene type of OPR genes in G. hirsutum and G. barbadense.xlsx
- Table S6 Details of prediction of cis-regulatory elements found in the 1.5kb promoter regions of the GhOPR genes.xlsx
