# Supplementary material for: Genome-Wide Analysis of OPR Family Genes in Cotton Identified a Role for GhOPR9 in Verticillium dahliae Resistance
Source: Genes (Basel). 2020 Sep 27;11(10):1134. doi: 10.3390/genes11101134 (PMC7600627; doi:10.3390/genes11101134)
Supplement: Supplementary file 1 [file genes-11-01134-s001.zip › Table S1 Primers used in this research work.xlsx]

## Sheet: Sheet1
Primer name	Sequences(5'-3')	Underlined	Destination
GhOPR9-full-F	TGGCCATGGAGGCCGAATTCATGGAAGATACCACCATTCAAC	Infusion	GhOPR9 gene
GhOPR9-full-R	CGCTGCAGGTCGACGGATCCAGCATTGCCATTATCTTCAAGA		cloning
GhOPR9-CDS-VIGS-F	GGTTACCGAATTCTCTAGAAGTGAAATAGGAGTAGATAA	Infusion	VIGS
GhOPR9-CDS-VIGS-R	GCCCGGGCCTCGAGACGCGTGAGCTCCCCAGCAGCGATGAAGGTGC
GhPDS-VIGS-F	GAAGGAGCTGAATATCACTCCC		VIGS
GhPDS-VIGS-R	ATTAACACCGTTGCGGCTAAGC
GhOPR1-F	AGTTTTGGCACCCTTGTCCA		qRT-PCR
GhOPR1-R	CCACTTGTTGTTGCGTCCAG
GhOPR2-F	CCAGACACGCCTGGAATTTG		qRT-PCR
GhOPR2-R	TTGCACCGTGGATCTCAACC
GhOPR3-F	CAAACCTCGACCCCTGGAAA		qRT-PCR
GhOPR3-R	GGTTTGCCAATGATCCACCG
GhOPR4-F	AAGTTGAGGCCTGGAAACCC		qRT-PCR
GhOPR4-R	TGGAGCTTGTCCATTTGGCT
GhOPR5-F	GTTGGTCGCGCCTCTAGTTA		qRT-PCR
GhOPR5-R	CATCGGTTCTAAGCCGACGA
GhOPR6-F	CAAACCTCGACCCCTGGAAA		qRT-PCR
GhOPR6-R	GGTTTGCCAATGATCCACCG
GhOPR7-F	GATTGCGCATGTTGGAAGGG		qRT-PCR
GhOPR7-R	ATCAGTCCGTAATCGCCTCG
GhOPR8-F	GGAGGTCTTTTGCTGGCTGA		qRT-PCR
GhOPR8-R	CCACCTTTCGCATGAACAGC
GhOPR9-F	GCTGTTCATGCGAAAGGTGG		qRT-PCR
GhOPR9-R	GAGGTGAGAAGTCCGCAACA
GhOPR10-F	GACTAGATGCAGGGCGTTGA		qRT-PCR
GhOPR10-R	GCCTCCACCTGTTGGTCATT
GhLOX2-F	GAAAGTTAGACAGCTTCCAGGGAC		qRT-PCR
GhLOX2-R	AAGCCTCCAAAGCCAGACACCT
GhLOX3-F	TGGCTATGTCCCCAACCGTCCT		qRT-PCR
GhLOX3-R	CGGATGCTGTCGTTCTCCTAAGTA
GhLOX4-F	GAGACGAAGCATTCAGCGACGG		qRT-PCR
GhLOX4-R	AAACAACACGAAGCCTCCCTGG
GhLOX6-F	GCTTTCACTTCCTCCCACACCT		qRT-PCR
GhLOX6-R	AGCTGTCTGTGAGTTGCAATTATG
GhAOS-F	TGCAACGAAAGACCCGAAAATA		qRT-PCR
GhAOS-R	CAAAAGCCTCGACATCAACAC
GhAOC-F	CAACCCCTTCACTACCACTGCC		qRT-PCR
GhAOC-R	AGGGCTGCTTCTGTCTCTCTCG
OPR3-F	ATGCTGTTCATGCCAAAGGAGG		qRT-PCR
OPR3-R	TTTCTGATGTTTCCAGGGGTCG
ST-VE1-R	CTTGGTCATTTAGAGGAAGTAA		Fungal biomass
ITS1-F	AAAGTTTTAATGGTTCGCTAAGA		detection
GhUB7-F	GAAGGCATTCCACCTGACCAAC		qRT-PCR
GhUB7-R	CTTGACCTTCTTCTTCTTGTGCTTG		reference
