# Supplementary material for: Genome-Wide Analysis of OPR Family Genes in Cotton Identified a Role for GhOPR9 in Verticillium dahliae Resistance
Source: Genes (Basel). 2020 Sep 27;11(10):1134. doi: 10.3390/genes11101134 (PMC7600627; doi:10.3390/genes11101134)
Supplement: Supplementary file 1 [file genes-11-01134-s001.zip › Table S2 Details of the cotton OPR proteins physiochemical properties and gene annotation.xlsx]

## Sheet: Sheet1
Gene ID	Gene Name	Genomic Location	DNA Length	CDS Length	Protein Length	Molecular Weight (kDa)	Isoelectric Point
GH_A01G1013	OPR2	A01 : 19,117,766-19,124,175	6410	1137	378	42.406	6.785
GH_A01G1466	At1g09400	A01 : 64,263,722-64,266,632	2911	822	273	30.404	6.68
GH_A05G0335	OPR3	A05 : 3,255,747-3,258,555	2809	1209	402	44.836	8.526
GH_A05G1191	OPR11	A05 : 10,810,335-10,812,242	1908	1116	371	41.037	4.918
GH_D01G1564	OPR11	D01 : 39,145,676-39,148,325	2650	882	293	32.891	5.401
GH_D05G0342	OPR3	D05 : 2,809,680-2,812,485	2806	1209	402	44.747	8.295
GH_D05G1191	OPR2	D05 : 9,838,105-9,840,037	1933	1116	371	40.894	5.112
GH_D05G1192	OPR2	D05 : 9,844,769-9,846,681	1913	1116	371	41.094	5.138
GH_D05G1193	OPR2	D05 : 9,854,512-9,856,434	1923	1113	370	40.934	4.914
GH_D06G0808	OPR3	D06 : 13,916,118-13,917,881	1764	1173	390	43.254	8.749
GB_A01G1011	OPR2	A01 : 18,679,528-18,685,935	6408	1137	378	42.393	7.552
GB_A01G1536	OPR11	A01 : 62,560,874-62,561,344	471	471	156	17.476	5.942
GB_A05G0340	OPR3	A05 : 3,484,095-3,486,904	2810	1209	402	44.764	8.733
GB_A05G1205	OPR11	A05 : 11,176,893-11,178,800	1908	1116	371	41.007	4.918
GB_D01G1626	OPR11	D01 : 38,789,061-38,791,658	2598	717	238	26.482	6.36
GB_D05G0341	OPR3	D05 : 3,061,095-3,063,904	2810	1209	402	44.761	8.295
GB_D05G1190	OPR2	D05 : 10,075,262-10,077,448	2187	1116	371	40.894	5.112
GB_D05G1192	OPR2	D05 : 10,085,169-10,087,082	1914	1116	371	41.136	5.013
GB_D06G0852	OPR3	D06 : 13,522,807-13,524,568	1762	1173	390	43.253	8.749
Ga01G1115	OPR1	Chr01 : 20,771,460-20,781,557	10098	1053	350	39.574	7.001
Ga01G1598	OPR11	Chr01 : 66,226,499-66,229,644	3146	879	292	32.359	6.514
Ga05G0356	OPR3	Chr05 : 3,212,530-3,215,340	2811	1209	402	44.764	8.733
Ga05G1251	OPR2	Chr05 : 11,063,486-11,065,393	1908	1116	371	41.104	5.124
Ga06G0804	OPR3	Chr06 : 15,287,006-15,288,772	1767	1218	405	45.482	8.541
Gorai.010G087400	OPR3	Chr10 : 13,386,980-13,389,650	2671	1257	418	46.634	8.535
Gorai.009G035400	OPR3	Chr09 : 2,642,811-2,646,241	3431	1209	402	44.761	8.295
Gorai.002G115000	OPR1	Chr02 : 16,268,855-16,270,453	1599	948	315	35.316	5.966
