# Supplementary material for: Genome-Wide Analysis of OPR Family Genes in Cotton Identified a Role for GhOPR9 in Verticillium dahliae Resistance
Source: Genes (Basel). 2020 Sep 27;11(10):1134. doi: 10.3390/genes11101134 (PMC7600627; doi:10.3390/genes11101134)
Supplement: Supplementary file 1 [file genes-11-01134-s001.zip › Table S3 The named of different species OPR proteins.xlsx]

## Sheet: Sheet1
Gene ID	Named	Speciese
AT1G76680.1	AtOPR1	Arabidopsis thaliana (Linn.) Heynh.
AT1G76690.1	AtOPR2
AT2G06050.1	AtOPR3
Ga01G1115.1	GaOPR1	Gossypium arboreum L.
Ga01G1598.1	GaOPR2
Ga05G0356.1	GaOPR3
Ga05G1251.1	GaOPR4
Ga06G0804.1	GaOPR5
GB_A01G1011.1	GbOPR1	Gossypium barbadense L.
GB_A01G1536.1	GbOPR2
GB_A05G0340.1	GbOPR3
GB_A05G1205.1	GbOPR4
GB_D01G1626.1	GbOPR5
GB_D05G0341.1	GbOPR6
GB_D05G1190.1	GbOPR7
GB_D05G1192.1	GbOPR8
GB_D06G0852.1	GbOPR9
GH_A01G1013.1	GhOPR1	Gossypium hirsutum L.
GH_A01G1466.1	GhOPR2
GH_A05G0335.1	GhOPR3
GH_A05G1191.1	GhOPR4
GH_D01G1564.1	GhOPR5
GH_D05G0342.1	GhOPR6
GH_D05G1191.1	GhOPR7
GH_D05G1192.1	GhOPR8
GH_D05G1193.1	GhOPR9
GH_D06G0808.1	GhOPR10
Gorai.010G087400.1	GrOPR3II	Gossypium raimondii Ulbr.
Gorai.009G035400.1	GrOPR3II
Gorai.002G115000.1	GrOPR1
OTG23457	HaOPR14	Helianthus annuus L.
OTG03706	HaOPR19
OTF96810	HaOPR21
OTG30417	HaOPR4
OTG30416	HaOPR3
OTG30413	HaOPR1
OTG30419	HaOPR6
OTG30418	HaOPR5
OTG30414	HaOPR21
OTG02208	HaOPR20
OTG24784	HaOPR13
OTF86459	HaOPR22
OTG13364	HaOPR18
OTG10662	HaOPR15
OTG11874	HaOPR17
OTG11133	HaOPR16
OTG27832	HaOPR12
OTG27831	HaOPR11
OTG27830	HaOPR10
OTG27797	HaOPR9
OTG28785	HaOPR7
OTG28787	HaOPR8
Os06t0216000-01	OsOPR3	Oryza sativa L.
Os06t0216200-00	OsOPR2
Os06t0215500-01	OsOPR6
Os08t0459600-01	OsOPR7
Os04t0443801-02	OsOPR12
Os02t0559400-01	OsOPR8
Os06t0215600-02	OsOPR5
Os04t0443750-00	OsOPR11
Os01t0369900-01	OsOPR10
Os01t0370000-01	OsOPR9
Os06t0216300-01	OsOPR1
Os06t0215900-01	OsOPR4
Solyc10g086220.2.1	SlOPR3	Solanum lycopersicum L.
Solyc01g103390.3.1	SlOPR1
Solyc07g007870.3.1	SlOPR2
Solyc11g032133.1.1	SlOPR4
TraesCS2B02G040000.1	TaOPR18	Triticum aestivum L.
TraesCS1B02G018700.1	TaOPR12
TraesCS4B02G048500.1	TaOPR21
TraesCS1A02G015700.1	TaOPR3
TraesCS7B02G455300.1	TaOPR29
TraesCS1B02G019700.1	TaOPR15
TraesCS6B02G353200.1	TaOPR24
TraesCS1A02G015600.1	TaOPR2
TraesCS1D02G013600.1	TaOPR34
TraesCS2D02G028600.1	TaOPR37
TraesCS2A02G311200.1	TaOPR7
TraesCS1D02G219500.1	TaOPR36
TraesCS1B02G231000.1	TaOPR17
TraesCS7D02G175600.1	TaOPR42
TraesCS7D02G524600.1	TaOPR48
TraesCS1D02G013000.1	TaOPR31
TraesCS6D02G302300.1	TaOPR41
TraesCS7A02G174700.1	TaOPR9
TraesCS7D02G175700.1	TaOPR43
TraesCS2B02G328200.1	TaOPR20
TraesCS4D02G349500.1	TaOPR40
TraesCS2D02G309500.1	TaOPR39
TraesCS7D02G175900.1	TaOPR45
TraesCS2A02G026600.1	TaOPR6
TraesCS7B02G311600.1	TaOPR28
TraesCS2D02G309400.1	TaOPR38
TraesCS5A02G525300.1	TaOPR8
TraesCS1A02G015800.1	TaOPR4
TraesCS7D02G405500.1	TaOPR46
TraesCS1A02G217700.1	TaOPR5
TraesCS6B02G464800.1	TaOPR25
TraesCS1D02G013700.1	TaOPR35
TraesCS1B02G019800.1	TaOPR16
TraesCS7A02G537100.1	TaOPR11
TraesCS7D02G175800.1	TaOPR44
TraesCS1B02G019600.1	TaOPR14
TraesCS2B02G328100.1	TaOPR19
TraesCS1D02G013500.1	TaOPR33
TraesCS7B02G455400.1	TaOPR30
TraesCS1D02G013400.1	TaOPR32
TraesCS7B02G079500.1	TaOPR27
TraesCS1A02G015500.1	TaOPR1
TraesCS7B02G079300.1	TaOPR26
TraesCS5B02G487600.1	TaOPR23
TraesCS7D02G524400.1	TaOPR47
TraesCS4B02G356100.1	TaOPR22
TraesCS1B02G018800.1	TaOPR13
TraesCS7A02G412400.1	TaOPR10
Zm00001d040842_P001	ZmOPR6	Zea mays L.
Zm00001d011097_P001	ZmOPR4
Zm00001d032049_P001	ZmOPR7
Zm00001d037182_P001	ZmOPR3
Zm00001d044908_P001	ZmOPR1
Zm00001d050107_P001	ZmOPR8
Zm00001d044906_P001	ZmOPR2
Zm00001d003584_P001	ZmOPR5
