# Supplementary material for: Genome-Wide Analysis of OPR Family Genes in Cotton Identified a Role for GhOPR9 in Verticillium dahliae Resistance
Source: Genes (Basel). 2020 Sep 27;11(10):1134. doi: 10.3390/genes11101134 (PMC7600627; doi:10.3390/genes11101134)
Supplement: Supplementary file 1 [file genes-11-01134-s001.zip › Table S4 The amino acids sequences of 15 conserved motifs.xlsx]

## Sheet: Sheet1
Motif Name	Alt. Name	Width
Motif1	WTKEQVEAWKPIVDAVHAKGGIFFCQJWHVGRASNTGFQPN	41
Motif2	CQFLKDIVNDVVDEYGADLVN	21
Motif3	NKYGRLTFYTSDPVV	15
Motif4	PLTRQRAYNNVPQPHAILYYSQRSTKGGFLJAEATLVSDTAQGYPDTPGI	50
Motif5	GVDYADFPPPRRLRTDEIPZVVNDFRIAARNAIEAGFDGVEIHGAHGYLI	50
Motif6	LSNPDLPMRFALNAP	15
Motif7	SPYIDHMESTDSBPQALGLYM	21
Motif8	GYTDYPFLEEN	11
Motif9	KIGMEVCE	8
Motif10	MRLSPYASYME	11
Motif11	MEDTTIQP	8
Motif12	IKINDK	6
Motif13	IERLNKLQ	8
Motif14	GTPTLF	6
Motif15	KGRQVQSR	8
