# Supplementary material for: Genome-Wide Analysis of OPR Family Genes in Cotton Identified a Role for GhOPR9 in Verticillium dahliae Resistance
Source: Genes (Basel). 2020 Sep 27;11(10):1134. doi: 10.3390/genes11101134 (PMC7600627; doi:10.3390/genes11101134)
Supplement: Supplementary file 1 [file genes-11-01134-s001.zip › Table S5 Information of the homologous genes and the gene type of OPR genes in G. hirsutum and G. barbadense.xlsx]

## Sheet: Sheet1
Genes of G. hirsutum L.			Orthologous genes in G. barbadense L.
ID	Name		Name	ID
GH_A01G1013.1	GhOPR1		GbOPR1	GB_A01G1011.1
GH_A01G1466.1	GhOPR2		GbOPR2	GB_A01G1536.1
GH_A01G1466.1	GhOPR2		GbOPR5	GB_D01G1626.1
GH_A05G0335.1	GhOPR3		GbOPR3	GB_A05G0340.1
GH_A05G0335.1	GhOPR3		GbOPR6	GB_D05G0341.1
GH_A05G0335.1	GhOPR3		GbOPR9	GB_D06G0852.1
GH_A05G1191.1	GhOPR4		GbOPR4	GB_A05G1205.1
GH_A05G1191.1	GhOPR4		GbOPR7	GB_D05G1190.1
GH_D01G1564.1	GhOPR5		GbOPR2	GB_A01G1536.1
GH_D01G1564.1	GhOPR5		GbOPR5	GB_D01G1626.1
GH_D05G0342.1	GhOPR6		GbOPR3	GB_A05G0340.1
GH_D05G0342.1	GhOPR6		GbOPR6	GB_D05G0341.1
GH_D05G0342.1	GhOPR6		GbOPR9	GB_D06G0852.1
GH_D05G1191.1	GhOPR7		GbOPR4	GB_A05G1205.1
GH_D05G1191.1	GhOPR7		GbOPR7	GB_D05G1190.1
GH_D06G0808.1	GhOPR10		GbOPR3	GB_A05G0340.1
GH_D06G0808.1	GhOPR10		GbOPR6	GB_D05G0341.1
GH_D06G0808.1	GhOPR10		GbOPR9	GB_D06G0852.1
Genes of G. hirsutum L.			Paralogous genes in G. hirsutum L.
ID	Name		Name	ID
GH_A01G1466.1	GhOPR2		GhOPR5	GH_D01G1564.1
GH_A05G0335.1	GhOPR3		GhOPR6	GH_D05G0342.1
GH_A05G0335.1	GhOPR3		GhOPR10	GH_D06G0808.1
GH_A05G1191.1	GhOPR4		GhOPR7	GH_D05G1191.1
GH_D01G1564.1	GhOPR5		GhOPR2	GH_A01G1466.1
GH_D05G0342.1	GhOPR6		GhOPR3	GH_A05G0335.1
GH_D05G0342.1	GhOPR6		GhOPR10	GH_D06G0808.1
GH_D05G1191.1	GhOPR7		GhOPR4	GH_A05G1191.1
GH_D06G0808.1	GhOPR10		GhOPR3	GH_A05G0335.1
GH_D06G0808.1	GhOPR10		GhOPR6	GH_D05G0342.1
Genes of G. barbadense L.			Paralogous genes in G. barbadense L.
ID	Name		Name	ID
GB_A01G1536.1	GbOPR2		GbOPR5	GB_D01G1626.1
GB_A05G0340.1	GbOPR3		GbOPR6	GB_D05G0341.1
GB_A05G0340.1	GbOPR3		GbOPR9	GB_D06G0852.1
GB_A05G1205.1	GbOPR4		GbOPR7	GB_D05G1190.1
GB_D01G1626.1	GbOPR5		GbOPR2	GB_A01G1536.1
GB_D05G0341.1	GbOPR6		GbOPR3	GB_A05G0340.1
GB_D05G0341.1	GbOPR6		GbOPR9	GB_D06G0852.1
GB_D05G1190.1	GbOPR7		GbOPR4	GB_A05G1205.1
GB_D06G0852.1	GbOPR9		GbOPR3	GB_A05G0340.1
GB_D06G0852.1	GbOPR9		GbOPR6	GB_D05G0341.1
Genes of G. hirsutum L.				Genes of G. barbadense L.
ID	Name	Genetype		ID	Name	Genetype
GH_A01G1013.1	GhOPR1	Dispersed		GB_A01G1011.1	GbOPR1	Dispersed
GH_A01G1466.1	GhOPR2	WGD or Segmental		GB_A01G1536.1	GbOPR2	WGD or Segmental
GH_A05G0335.1	GhOPR3	WGD or Segmental		GB_A05G0340.1	GbOPR3	WGD or Segmental
GH_A05G1191.1	GhOPR4	WGD or Segmental		GB_A05G1205.1	GbOPR4	WGD or Segmental
GH_D01G1564.1	GhOPR5	WGD or Segmental		GB_D01G1626.1	GbOPR5	WGD or Segmental
GH_D05G0342.1	GhOPR6	WGD or Segmental		GB_D05G0341.1	GbOPR6	WGD or Segmental
GH_D05G1191.1	GhOPR7	WGD or Segmental		GB_D05G1190.1	GbOPR7	WGD or Segmental
GH_D05G1192.1	GhOPR8	Tandem		GB_D05G1192.1	GbOPR8	Proximal
GH_D05G1193.1	GhOPR9	Tandem		GB_D06G0852.1	GbOPR9	WGD or Segmental
GH_D06G0808.1	GhOPR10	WGD or Segmental
