# Supplementary material for: Genome-Wide Analysis of OPR Family Genes in Cotton Identified a Role for GhOPR9 in Verticillium dahliae Resistance
Source: Genes (Basel). 2020 Sep 27;11(10):1134. doi: 10.3390/genes11101134 (PMC7600627; doi:10.3390/genes11101134)
Supplement: Supplementary file 1 [file genes-11-01134-s001.zip › Table S6 Details of prediction of cis-regulatory elements found in the 1.5kb promoter regions of the GhOPR genes.xlsx]

## Sheet: Sheet1
GhOPR_CAREelementfunctionclassification	GhOPR1	GhOPR2	GhOPR3	GhOPR4	GhOPR5	GhOPR6	GhOPR7	GhOPR8	GhOPR9	GhOPR10	Total
ABA response	3		1		1	1	1	2			9
anaerobic response		1				1		1	1	3	7
auxin response		1		2	1		1		1		6
cell cycle		1						1		4	6
cold response		1	3			1		3			8
core cis-acting element	61	56	91	89	32	110	93	37	75	38	682
defense and stress response	1		1	1		1				2	6
dehydration response				3	2	1	1	4	1	2	14
drought response					1		1		1	1	4
elicitor-mediated activation			1							1	2
endosperm									1	1	2
ETH response	5	1	2	5		4	2	10	6		35
flavonoid biosynthesis					1						1
GA response		2	1		11		1		2		17
heat shock, osmotic stress, low pH, nutrient starvation response	7	3	8	5		8	3	3	4		41
JA response									1		1
light response	15	3	9	9	8	6	11	4	4	8	77
MeJA response				6		2	2	6	2		18
meristem								2		1	3
Myb protein binding site	1		3	2	3	2	1	1	5	5	23
SA response		1		1	5		1				8
seed				1							1
stress response	1			1					1	1	4
vascular tissue			1								1
wounding and pathogen respons	2	3		2	2		1		6	2	18
wounding reponse	15	25	19	21	16	17	23	10	22	27	195
zein metabolism	1								1		2
binding site of AT-rich DNA binding protein (ATBP-1)										1	1
circadian						1					1
MYBHv1 binding site										1	1
